# Supplementary material for: Potential Performance of Two New RT-PCR and RT-qPCR Methods for Multiplex Detection of Dengue Virus Serotypes 1–4 and Chikungunya Virus in Mosquitoes
Source: Curr Issues Mol Biol. 2024 Sep 30;46(10):11048–56. doi: 10.3390/cimb46100656 (PMC11505945; doi:10.3390/cimb46100656)
Supplement: Supplementary file 1 [file cimb-46-00656-s001.zip]

Archive with 1 entries (1 files):
- Data Base BELEM cimb.xlsx
