# Supplementary material for: Potential Performance of Two New RT-PCR and RT-qPCR Methods for Multiplex Detection of Dengue Virus Serotypes 1–4 and Chikungunya Virus in Mosquitoes
Source: Curr Issues Mol Biol. 2024 Sep 30;46(10):11048–56. doi: 10.3390/cimb46100656 (PMC11505945; doi:10.3390/cimb46100656)
Supplement: Supplementary file 1 [file cimb-46-00656-s001.zip › Data Base BELEM cimb.xlsx]

## Sheet: Supplemental Data
Area	site of collect	collecte method	sample stage	N°Pool	Species	Mosquitoes Females	Mosquitoes Male	mRT- q PCR	mRT-PCR	DENV serotype	CHIKV
urban	Sect 22 BOBO	Aspiration	Adults Mosquitoes	1	Aedes egypti		30	Negative	Negative		Negative
urban	Sect 22 BOBO	Aspiration	Adults Mosquitoes	2	Aedes egypti		25	Negative	Negative		Negative
urban	Sect 22 BOBO	Aspiration	Adults Mosquitoes	3	Aedes egypti	30		Negative	Negative		Negative
urban	Sect 22 BOBO	Aspiration	Adults Mosquitoes	4	Aedes egypti	31		Negative	Negative		Negative
urban	Sect 22 BOBO		Larvae	5	Aedes egypti		30	Positive	Positive	DENV-3	Negative
urban	Sect 22 BOBO		Larvae	6	Aedes egypti	27		Negative	Negative		Negative
urban	Farankan	Aspiration	Adults Mosquitoes	7	Aedes egypti		30	Negative	Negative		Negative
urban	Farankan	Aspiration	Adults Mosquitoes	8	Aedes egypti		17	Negative	Negative		Negative
urban	Farankan	Aspiration	Adults Mosquitoes	9	Aedes egypti	30		Negative	Negative		Negative
urban	Farankan	Aspiration	Adults Mosquitoes	10	Aedes egypti	30		Negative	Negative		Negative
urban	Farankan		Larvae	11	Aedes egypti		30	Negative	Negative		Negative
urban	Farankan		Larvae	12	Aedes egypti	24		Negative	Negative		Negative
urban	Kuinima	Aspiration	Adults Mosquitoes	13	Aedes egypti		30	Negative	Negative		Negative
urban	Kuinima	Aspiration	Adults Mosquitoes	14	Aedes egypti		17	Negative	Negative		Negative
urban	Kuinima	Aspiration	Adults Mosquitoes	15	Aedes egypti	30		Positive	Positive	DENV 1	Negative
urban	Kuinima	Aspiration	Adults Mosquitoes	16	Aedes egypti	30		Negative	Negative		Negative
urban	Kuinima		Larvae	17	Aedes egypti		18	Negative	Negative		Negative
urban	Kuinima		Larvae	18	Aedes egypti	17		Negative	Negative		Negative
urban	Dogona	Aspiration	Adults Mosquitoes	19	Aedes egypti		30	Positive	Positive	DENV 3	Negative
urban	Dogona	Aspiration	Adults Mosquitoes	20	Aedes egypti	30		Negative	Negative		Negative
urban	Dogona	Aspiration	Adults Mosquitoes	21	Aedes egypti	30		Negative	Negative		Negative
urban	Dogona		Larvae	22	Aedes egypti		25	Negative	Negative		Negative
urban	Dogona		Larvae	23	Aedes egypti	24		Negative	Negative		Negative
urban	Sarfalao	Aspiration	Adults Mosquitoes	24	Aedes egypti		30	Negative	Negative		Negative
urban	Sarfalao	Aspiration	Adults Mosquitoes	25	Aedes egypti	30		Negative	Negative		Negative
urban	Kua	Aspiration	Adults Mosquitoes	26	Aedes egypti		30	Negative	Negative		Negative
urban	kua	Aspiration	Adults Mosquitoes	27	Aedes egypti	30		Negative	Negative		Negative
Sylvatic	Dinderesso	Aspiration	Adults Mosquitoes	28	Aedes egypti	30		Negative	Negative		Negative
Sylvatic	Dinderesso	Aspiration	Adults Mosquitoes	29	Aedes egypti	25		Negative	Negative		Negative
Sylvatic	Dinderesso	Aspiration	Adults Mosquitoes	30	Aedes egypti		30	Negative	Negative		Negative
Sylvatic	Dinderesso	Aspiration	Adults Mosquitoes	31	Aedes egypti		30	Negative	Negative		Negative
Sylvatic	Dinderesso	Aspiration	Adults Mosquitoes	32	Aedes egypti		27	Negative	Negative		Negative
Sylvatic	Dinderesso	Aspiration	Adults Mosquitoes	33	Aedes Vittatus		7	Negative	Negative		Negative
Sylvatic	Dinderesso	Aspiration	Adults Mosquitoes	34	Aedes Vittatus	4		Negative	Negative		Negative
Sylvatic	Dalanko	Aspiration	Adults Mosquitoes	35	Aedes egypti	30		Negative	Negative		Negative
Sylvatic	Dalanko	Aspiration	Adults Mosquitoes	36	Aedes egypti		30	Negative	Negative		Negative
Sylvatic	Dalanko	Aspiration	Adults Mosquitoes	37	Aedes egypti		22	Negative	Negative		Negative
Sylvatic	Dalanko	Aspiration	Adults Mosquitoes	38	Ae. furcifer		4	Negative	Negative		Negative
Sylvatic	Dalanko	Aspiration	Adults Mosquitoes	39	Ae. furcifer	2		Negative	Negative		Negative
